# Supplementary material for: A Genetic Make Up of Italian Lipizzan Horse Through Uniparental Markers to Preserve Historical Pedigrees
Source: Biology (Basel). 2024 Dec 23;13(12):1087. doi: 10.3390/biology13121087 (PMC11673153; doi:10.3390/biology13121087)
Supplement: Supplementary file 1 [file biology-13-01087-s001.zip]

Archive with 1 entries (1 files):
- biology-3354789-supplementary.xlsx
