# Supplementary material for: A Genetic Make Up of Italian Lipizzan Horse Through Uniparental Markers to Preserve Historical Pedigrees
Source: Biology (Basel). 2024 Dec 23;13(12):1087. doi: 10.3390/biology13121087 (PMC11673153; doi:10.3390/biology13121087)
Supplement: Supplementary file 1 [file biology-13-01087-s001.zip › biology-3354789-supplementary.xlsx]

## Sheet: Table S1
Table S1. Control-region haplotypes and haplogroup classification of the Lipizzan horses mtDNAs from Monterotondo.
Haplotype name	Accession Number from this study	N of samples from this study	MtDNA D-loop Haplotype	MtDNA Haplogroup
ALLEGRA_ASCAL_ITA	PP495263	16	15494 15495 15496 15534 15602 15603 15649 15720 15771 15870 15871 15956 15974 16068 16103 16371 16401delC 16557inC 16629	L
BATOSTA_ASCAL_ITA	PP495264	13	15495 15585 15602 15650 15720 15826 15870 15956 15974 16113 16130 16131 16371 16557insC	C
CAPRIOLA_ASCAL_ITA	PP495265	33	15495 15585 15650 15666 15720 15810 15826 16055 16113	B
DUBOVINA_ASCAL_ITA	PP495266	15	15495 15542 15597 15602 15635 15650 15666 15703 15720 15870 15871 16113 16130 16131	G
J_ASCAL_ITA	PP495267	21	15495 15597 15602 15604 15703 15720 15740 15771 15777 15811 15956 15974 15995 16037 16038 16057 16063insC 16113 16121 16130 16131 16543 16629	Q
MONTEAURA_ASCAL_ITA	PP534165	14	15494 15495 15496 15534 15585 15602 15603 15649 15720 15771 15870 15871 15956 15974 16068 16103 16113 16401delC 16556 16557insC 16629	L
SLAVINA_ASCAL_ITA	PP495269	12	15495 15542 15585 15602 15635 15650 15666 15703 15720 15870 15974 16031 16113 16130 16131	G
U_ASCAL_ITA	PP495270	11	15495 15602 15659 15720 15771 15806 15869 15956 16007 16027 16068 16080 16113 16121 16130 16131 16543 16546 16559 16629	M
WERA_ASCAL_ITA	PP495271	8	15494 15495 15496 15534 15585 15603 15649 15720 15771 15807 15870 15871 15956 15974 16068 16103 16401delC 16557insC 16629	L
X_ASCAL_ITA	PP495272	14	15495 15542 15597 15602 15635 15650 15666 15703 15718 15720 15870 15871 16087 16113 16130 16131 16136 16144 16152	G
